# Supplementary material for: Novel Pharmacological Approaches to the Treatment of Depression
Source: Life (Basel). 2022 Jan 28;12(2):196. doi: 10.3390/life12020196 (PMC8879976; doi:10.3390/life12020196)
Supplement: Supplementary file 1 [file life-12-00196-s001.zip]

Archive with 1 entries (1 files):
- life-1501669-supplementary.pdf
